# Supplementary material for: Highly Targeted Detection of Priority Phytopathogen Pectobacterium brasiliense: From Obtaining Polyclonal Antibodies to Development and Approbation of Enzyme-Linked Immunoassay and Lateral Flow Immunoassay
Source: Microorganisms. 2024 Nov 27;12(12):2436. doi: 10.3390/microorganisms12122436 (PMC11676143; doi:10.3390/microorganisms12122436)
Supplement: Supplementary file 1 [file microorganisms-12-02436-s001.zip]

Archive with 1 entries (1 files):
- SI-revised.pdf
